# Supplementary material for: Chromodomain mutation in S. pombe Kat5/Mst1 affects centromere dynamics and DNA repair
Source: PLoS One. 2024 Apr 25;19(4):e0300732. doi: 10.1371/journal.pone.0300732 (PMC11045136; doi:10.1371/journal.pone.0300732)
Supplement: S1 Table — (XLSX) [file pone.0300732.s006.xlsx]

## Sheet: Sheet1
Table S1
Strain	Genotype	Source
FY528	h+ his3-D1 ade6-M210 ura4-D18 leu1-32	Our stock
FY5615	h- hht1-mRFP:hphMX6 leu1-32 ura4-D18 his3-D1	Our stock
FY6529	h+ mst1::mst1-W66R ura4-D18 leu1-32 ade6-M216/210_x000B_	This study
FY8734	h+ mst1::mst1-W66R hht1-mRFP:hphMX6 ura4-D18 leu1-32	This study
FY6024	h+ mst1-L344S-5FLAG:hphMX6 leu1-32 ura4-D18	Eishi Noguchi
FY4743	h- rad11-Cerulean::hphMX rad22-YFP-natMX leu1-32 ade6-M210 ura4-D18	Our stock
FY8989	h- rad54-GFP:hphMX6	Takuro Nakagawa
FY7479	h- arg3::HOsite-natMX ars1::p41nmt1-HO(his3+) lys1-131::pdis1-mCherry-lacI(lys1+) erg7ter::lacO(ura4+) rad52-tandemCFP::kanMX leu1-32 his3-D1 ura4-294	Li-Lin Du
FY10567	h- mst1::mst1-W66R arg3::HOsite-natMX ars1::p41nmt1-HO(his3+) lys1-131::pdis1-mCherry-lacI(lys1+) erg7ter::lacO(ura4+) rad52-tandemCFP::kanMX leu1-32 his3-D1 ura4-294	This study
FY4650	h+ rad32::kanMX his3-D1 ura4-D18 leu1-32 ade6-M210 (mre11)	Our stock
FY5615	h- hht1-mRFP:hphMX6 leu1-32 ura4-D18 his3-D1	Our stock
FY8734	h+ mst1-w66r hht1-mRFP:hphMX6 ura4-D18 leu1-32	This study
FY1589	h- imr1L(NcoI)::ura4+ ade6-M210 leu1-32 ura4-DS/E his1-102	Robin Allshire
FY1590	h- otr1L(dh/HindIII)::ura4+ ade6-M210 leu1-32 ura4-DS/E his1-102	Robin Allshire
FY3388	h- ∆swi6::his1+ otr1L(dh/HindIII)::ura4+ ade6-M210 leu1-32::[leu1+ nmt 81-GFP-swi6-L315K] ura4-DS/E his1-102	Our stock
FY4882	h- ∆swi6::kanMX imr1L(NcoI)::ura4+ leu1-32::[leu1+ nmt 81-GFP-swi6-L315K] ura4DS/E ade6M210	Our stock
FY3332	h- ∆swi6::his1+ otr1L(dh/HindIII)::ura4+ ade6-M210 leu1-32::[leu1+ nmt81-GFP] ura4-DS/E his1-102	Our stock
FY10561	h- mst1::mst1-W66R imr1L(NcoI)::ura4+ ade6-M210/216 leu1-32 ura4-DS/EorD18	This study
FY10688	h+ mst1::mst1-W66R otr1L(dh/HindIII)::ura4+ ade6-M210/216 leu1-32 ura4-DS/E	This study
FY10690	h- ∆cbh1::LEU2 mst1::mst1-W66R otr1L(dh/HindIII)::ura4+ ade6-M210/216 leu1-32 ura4-DS/E	This study
FY10674	h- mst1::mst1-W66R ∆cbh1::LEU2 imr1L(NcoI)::ura4+ ade6-M210/216 leu1-32 ura4-DS/EorD18	This study
FY10672	h+ mst1::mst1-W66R ∆cbh1::LEU2 ura4-D18 leu1-32 ade6-M216/210	This study
FY10648	h- ∆swi6::kanMX mst1::mst1-W66R ura4-D18 leu1-32 ade6-M216/210	This study
FY10643	h+ ∆cbh1::LEU2 imr1L(NcoI)::ura4+ ura4-D18orDS/E ade6-M216/210 leu1-32	This study
FY10612	h+ ∆cbh1::LEU2 otr1L(dh/HindIII)::ura4+ ade6-M210/216 leu1-32 ura4-DS/EorD18	This study
FY10614	h- ∆dcr1::natR (leu1::hENT-Leu1+) mst1::mst1-W66R ade6-M216/210 ura4-D18 his3-D1	This study
FY10588	h+ ∆rad2::ura4+ rad16∆::KanMX6 rad54-GFP:hphMX6 ade6-M216/210 ura4-D18 leu1-32	This study
FY10590	h- ∆rad2::ura4+ rad16∆::KanMX6 rad11-Cerulean::hphMX rad22-YFP-natMX leu1-32 ade6-M210 ura4-D18 can1-1	This study
FY10650	h90 (Xba1-Spe1) ∆clr4::LEU2 mst1::mst1-W66R ura4-D18 leu1-32 ade6-M216/210	This study
FY10648	h- ∆swi6::kanMX mst1::mst1-W66R ura4-D18 leu1-32 ade6-M216/210	This study
FY4236	h- ∆swi6::kanMX leu1-32 ade6-M210 his3-D1 ura4-D18	Our stock
FY2223	h- (Xba1-Spe1) ∆clr4::LEU2 ade6-210 leu1-32 ura4-D18	Robin Allshire
FY2217	h- ∆cbh1::LEU2 ura4-D18 ade6-M216 leu1-32	Yota Murakami
FY8550	h+ mst1::mst1-W66R rad11-Cerulean::hphMX rad22-YFP-natMX leu1-32 ade6-M216/210 ura4-D18	This study
FY9021	h- mst1::mst1-W66R rad54-GFP:hphMX6 ade6-M216/210	This study
FY9595	h+ mst1::mst1-W66R ∆mus81::KanMX ura4-D18 leu1-32 ade6-M216/210	This study
FY3288	h- ∆mus81::KanMX ura4-D18 ade6-M210	Our stock
FY9191	h+ tdp1::kanMX6 ura4-D18 leu1-32 ade6-M216/210	This study
FY9192	h+ mst1::mst1-W66R tdp1::kanMX6 ura4-D18 ade6-M216/210	This study
FY9556	h+ mst1::mst1-W66R rad32::kanMX ade6-M210/216 leu1-32 ura4-D18	This study
FY2215	h- ∆clr3::kanMX6 ade6-M210 ura4-D18 leu1-32	Karl Ekwall
FY10495	h+ ∆clr3::kanMX6 mst1::mst1-W66R ade6-M210/216 ura4-D18 leu1-32	This study
FY9935	h- rad16∆::KanMX6 mst1::mst1-W66R his3-D1 ade6-M216/210 ura4-D18 leu1-32	This study
FY941	h- ∆rad2::ura4+leu1-32 ade6-704 ura4-D18	Our stock
FY9888	h- rad16∆::KanMX6 his3-D1 ade6-M216 ura4-D18 leu1-32	This study
FY10022	h+ ∆rad2::ura4+ mst1::mst1-W66R ura4-D18 leu1-32 ade6-M216/210/704	This study
FY10082	h- ∆rad2::ura4+ rad16∆::KanMX6 ade6-M216/210 ura4-D18 leu1-32	This study
FY10104	h- rad16∆::KanMX6 rad54-GFP:hphMX6	This study
FY9953	h+ ∆rad16::ura4+ mst1::mst1-W66R rad54-GFP:hphMX6 leu1-32 ade6-M216/210/704	This study
FY10105	h90 rad16∆::KanMX6 rad11-Cerulean::hphMX rad22-YFP-natMX sad1-DsRed-LEU2+ leu1-32 ade6-M210 ura4-D18 can1-1	This study
FY10106	h- rad16∆::KanMX6 mst1::mst1-W66R rad11-Cerulean::hphMX rad22-YFP-natMX leu1-32 ade6-M210 ura4-D18 can1-1	This study
FY10165	h+ ∆rad2::ura4+ mst1::mst1-W66R rad54-GFP:hphMX6 ade6-M216/210/704 leu1-32	This study
FY10199	h- ∆rad2::ura4+ rad54-GFP:hphMX6 ura4-D18? leu1-32 ade6-M216/210	This study
FY9102	h- ∆rad2::ura4+ rad11-Cerulean::hphMX rad22-YFP-kanMX leu1-32 ura4-D18 ade6-704/M216	This study
FY10172	h- ∆rad2::ura4+ mst1::mst1-W66R rad11-Cerulean::hphMX rad22-YFP-kanMX leu1-32 ura4-D18 ade6-704/M216	This study
FY10487	h+ rad16∆::KanMX6 rhp54∆::ura4+ ura4-D18 leu1-32 ade6-M210/216	This study
FY2122	h+ rhp54∆::ura4+ ura4-D18 leu1-32 ade6-M210	Our stock
FY1663	h+ rhp51∆::ura4+ ade6-M26 his4-239 ura4-D18	Our stock
FY10401	h+ rhp51∆::ura4+ rad16∆::KanMX6 ade6-M216/M26 ura4-D18	This study
