# Supplementary material for: Chromodomain mutation in S. pombe Kat5/Mst1 affects centromere dynamics and DNA repair
Source: PLoS One. 2024 Apr 25;19(4):e0300732. doi: 10.1371/journal.pone.0300732 (PMC11045136; doi:10.1371/journal.pone.0300732)
Supplement: S2 Table — (XLSX) [file pone.0300732.s007.xlsx]

## Sheet: W66R vs. WT untreated DE genes
	logFC	logCPM	PValue	external_gene_name	ENTREZID
SPATRNALYS.01	5.50839	-0.714178	6.46e-05		NA
SPNCRNA.1602	3.64919	-0.87529	9.13e-08	hop1-antisense-1	NA
SPBC1348.03	3.59234	-0.857539	2.94e-05		2542943
SPNCRNA.01	2.82871	-0.879629	0.000998463	prl1	NA
SPAC806.11	2.41944	-1.63819	0.000297464		5802854
SPNCRNA.1672	2.24195	-0.138891	0.00108593		NA
SPAC4F10.05c	2.22917	-1.6125	0.0102073	lip2	2543640
SPNCRNA.923	2.04878	-0.748214	7.28e-05		NA
SPBTRNALEU.08	1.9529	-1.43889	0.0144664		NA
SPCC777.03c	1.94049	0.0228973	4.2e-06		2538693
SPCC330.01c	1.89317	-0.740325	0.000219593	rhp16	2538860
SPNCRNA.1163	1.76909	-0.354405	0.00136515		NA
SPAC2E1P3.03c	1.7162	-0.826012	0.019832	Tf2-3	2541833
SPNCRNA.1538	1.69326	-1.56338	0.00610507	ubp14-antisense-1	NA
SPNCRNA.1230	1.6882	-1.37337	0.0203965	ist1-antisense-1	NA
SPAC23D3.17	1.67259	-0.312142	6.72e-06		9407075
SPNCRNA.1611	1.6382	1.51276	0.000184206	hhf3-antisense-1	NA
SPATRNAPRO.02	1.62073	-1.20595	0.00153105		NA
SPBC1198.01	1.62007	0.820734	0.00015241	fmd2	2540059
SPBC21C3.19	1.61283	7.1596	1.04e-07		2540610
SPAC19A8.16	1.60267	6.58979	1.63e-09	prl65	14218377
SPNCRNA.04	1.57204	0.55209	0.000777088	prl4	NA
SPNCRNA.1458	1.54441	-0.209591	0.000502255		NA
SPRRNA.45	1.51386	1.69782	0.0287826		NA
SPNCRNA.1505	1.50863	2.64175	1.72e-07	SPBC24C6.09c-antisense-1	NA
SPBC146.11c	-1.52156	-1.1717	0.0445871	mug97	2540153
SPNCRNA.1320	-1.52458	-1.26821	0.00982721	fmd2-antisense-1	NA
SPNCRNA.338	-1.52914	-0.80658	0.000104528		NA
SPATRNALYS.04	-1.58311	-1.10057	0.021954		NA
SPRRNA.55	-1.61188	-1.3045	0.0332399		NA
SPCTRNAHIS.03	-1.63172	-0.222709	0.00227664		NA
SPNCRNA.1487	-1.66475	-1.10455	0.000121345	mag2-antisense-1	NA
SPNCRNA.1132	-1.70909	0.672258	3.85e-08	dis1-antisense-1	NA
SPNCRNA.525	-1.71409	-0.335672	0.00305237		NA
SPNCRNA.441	-1.72349	0.452206	0.000641501		NA
SPNCRNA.273	-1.73617	-0.70604	0.0120571		NA
SPBPB21E7.08	-1.73704	0.508164	0.00143686		NA
SPNCRNA.1470	-1.749	-0.843605	0.0146769	ser2-antisense-1	NA
SPNCRNA.642	-1.75908	-1.48407	0.0487176	mug177-antisense-1	NA
SPRRNA.26	-1.77174	-1.23625	0.022498		NA
SPAC5H10.04	-1.90463	-0.335392	9.23e-06		2541543
SPNCRNA.107	-1.9435	-1.01604	0.000238716		NA
SPAC27F1.05c	-1.94733	-1.31021	0.0121402		2541971
SPAC977.07c	-1.98289	1.50578	0.000144123	pfl6	2541886
SPNCRNA.972	-2.2285	-0.704227	0.00181381	mrc1-antisense-1	NA
SPRRNA.36	-2.24001	-0.670512	0.000854022		NA
SPNCRNA.520	-2.36236	-0.81976	0.000172044		NA
SPNCRNA.1546	-2.76346	-1.10804	2.39e-05	sfc3-antisense-1	NA
SPCTRNASER.11	-2.90124	-1.50484	0.0161743	sup9	NA
SPBPB8B6.03	-3.29622	0.127165	0.00226205	fah1	3361182
SPATRNAALA.02	-3.89075	-1.65995	1.33e-07	scn2	NA
SPNCRNA.772	-4.42154	-1.32342	1.13e-09	ctr1-antisense-1	NA

## Sheet: W66R CPT vs. untreated DE genes
	logFC	logCPM	PValue	external_gene_name	ENTREZID
SPMTR.01	12.722	4.50094	4.31e-97	mat2-Pc	NA
SPMTR.02	7.52568	-0.730989	5.52e-12	mat2-Pi	NA
SPBPB21E7.05	5.87997	-0.66058	1.52e-06		3361179
SPBPB8B6.03	4.87182	0.127165	1.9e-10	fah1	3361182
SPBPB21E7.08	3.88635	0.508164	3.12e-19		NA
SPBPB21E7.09	3.78218	5.83489	2.76e-66		3361173
SPCTRNASER.11	2.91997	-1.50484	0.0227771	sup9	NA
SPBC460.01c	2.73546	6.46227	5.27e-64		NA
SPNCRNA.1301	2.54178	3.57046	3e-18	grt1-antisense-1	NA
SPSNRNA.02	2.53953	2.14867	0.00036612	snu2	NA
SPBPB21E7.07	2.49726	8.14131	1.12e-07	aes1	3361177
SPNCRNA.865	2.46787	-0.672989	0.00216425		NA
SPAC212.01c	2.3842	0.0115395	0.00905465		2542040
SPAC977.07c	2.36147	1.50578	4.05e-06	pfl6	2541886
SPBPB21E7.06	2.24362	2.70265	1.1e-10		NA
SPATRNAALA.02	2.19759	-1.65995	0.0262991	scn2	NA
SPNCRNA.772	2.17392	-1.32342	0.0491493	ctr1-antisense-1	NA
SPBC1348.04	2.16464	-0.631014	0.000173957		2542944
SPNCRNA.1431	2.11223	3.88516	9.51e-11		NA
SPRRNA.36	2.0792	-0.670512	0.00169755		NA
SPNCRNA.1305	2.06395	1.2674	1.41e-05	SPBPB21E7.08-antisense-1	NA
SPNCRNA.1092	1.9696	3.65439	3.69e-14		NA
SPBPB21E7.11	1.95739	7.85833	1.92e-09		14217547
SPNCRNA.703	1.95207	3.73543	4.08e-12		NA
SPATRNASER.04	1.89907	-0.913867	0.008905		NA
SPNCRNA.1320	1.87798	-1.26821	0.000486555	fmd2-antisense-1	NA
SPAC5H10.11	1.83684	3.56204	8.96e-16	gmh1	2542018
SPCC330.03c	1.7679	5.27237	0.00262256		2538811
SPBC1773.12	1.74811	3.07498	2.74e-15		2540137
SPNCRNA.1310	1.74094	2.55399	3.3e-07		NA
SPNCRNA.1304	1.7177	3.51048	6.6e-13		NA
SPAC977.15	1.70745	4.33387	7.13e-09		2543311
SPNCRNA.1303	1.67589	1.69221	2.14e-11		NA
SPNCRNA.1162	1.67534	-0.137033	0.000393951		NA
SPBPB8B6.04c	1.66808	4.54537	9.55e-09	grt1	3361180
SPBC1348.12	1.6585	5.6046	1.62e-22		3361165
SPNCRNA.293	1.64992	1.69342	2.6e-06		NA
SPBC146.11c	1.64565	-1.1717	0.0190434	mug97	2540153
SPAC977.03	1.61784	0.343968	0.00525121		2543345
SPNCRNA.1105	1.60238	-1.17353	0.00124777	rhp16-antisense-1	NA
SPBC1773.13	1.59884	5.39907	7.16e-21		2540092
SPSNRNA.07	1.59183	2.02087	0.00226507	snu32	NA
SPAC1039.07c	1.58384	3.14501	2.65e-09		2542926
SPAC977.01	1.55775	2.92172	1.37e-11		2543353
SPBC16D10.06	1.53004	7.61266	1.52e-09	zrt1	2539655
SPAC186.05c	1.51514	6.61172	4.57e-13		2542574
SPNCRNA.1470	1.50995	-0.843605	0.0320859	ser2-antisense-1	NA
SPAC821.09	1.5084	6.81781	3.65e-09	eng1	2543379
SPNCRNA.1289	-1.52087	-0.817561	0.000195435	ubp12-antisense-1	NA
SPNCRNA.1323	-1.53959	-0.371155	0.00434184	SPBC1198.07c-antisense-1	NA
SPBC17D1.17	-1.54524	9.33987	1.41e-17	tam11	14217413
SPNCRNA.388	-1.54658	5.51706	1.59e-07		NA
SPBC23G7.13c	-1.55781	1.35463	0.00034422		2540527
SPNCRNA.770	-1.5702	-0.927688	0.000199372	gar2-antisense-1	NA
SPBC11B10.02c	-1.57749	-1.08424	0.0245547	his3	2539698
SPAPB8E5.08	-1.57945	0.226784	0.00180594		2543231
SPNCRNA.785	-1.584	-0.0223374	5.31e-05		NA
SPNCRNA.1500	-1.58955	0.910608	7.68e-05	his5-antisense-1	NA
SPNCRNA.1448	-1.5931	3.27533	1.19e-16	sua1-antisense-1	NA
SPNCRNA.879	-1.59537	1.96788	6.4e-09		NA
SPNCRNA.1036	-1.60071	1.06355	2.03e-07	wis2-antisense-1	NA
SPBPB2B2.08	-1.60364	2.85868	0.000403196		2541397
SPBC13G1.03c	-1.62057	-0.148942	0.0077702	pex14	2540079
SPCC1235.12c	-1.62933	4.25358	4.32e-08	mug146	2539151
SPNCRNA.912	-1.62935	-0.347753	0.000193248		NA
SPNCRNA.742	-1.62968	-0.370595	3.37e-05	SPAC9.08c-antisense-1	NA
SPAC27E2.08	-1.65162	-1.37374	0.0139688	Tf2-6	2541833
SPNCRNA.506	-1.65573	2.52964	4.95e-16		NA
SPNCRNA.231	-1.67584	-0.786663	0.000766082		NA
SPNCRNA.352	-1.71894	-0.287944	0.0196779		NA
SPNCRNA.921	-1.72521	1.48226	1.22e-05		NA
SPBC32F12.05c	-1.7401	-0.0801232	4.33e-05	cwf12	2540230
SPNCRNA.455	-1.74285	-1.04997	0.00163079		NA
SPNCRNA.1519	-1.75343	0.0236297	0.00117394		NA
SPNCRNA.401	-1.76081	-1.11867	0.00241658		NA
SPNCRNA.757	-1.76237	3.44341	1.16e-17		NA
SPNCRNA.1257	-1.76947	2.66507	5.47e-06		NA
SPBP23A10.02	-1.78828	-0.746929	6.81e-06	pkr1	2541277
SPNCRNA.310	-1.7895	-1.42931	0.0100971		NA
SPNCRNA.963	-1.8092	3.94572	6.99e-07		NA
SPNCRNA.1463	-1.81066	4.33635	1.17e-07		NA
SPNCRNA.1037	-1.81453	-0.406638	0.000155056	SPAC1B3.04c-antisense-2	NA
SPNCRNA.567	-1.83481	-0.157155	0.001642	atp3-antisense-1	NA
SPBC19C7.11	-1.83657	-1.57797	0.000706174		2540750
SPNCRNA.1680	-1.83822	-1.3542	0.00138677	rtt109-antisense-1	NA
SPCC330.01c	-1.84847	-0.740325	0.000291669	rhp16	2538860
SPNCRNA.164	-1.85543	0.451502	3.32e-05		NA
SPCC757.15	-1.86358	0.399221	5.28e-10	cox14	9407154
SPNCRNA.909	-1.86426	-1.22398	2.46e-05		NA
SPNCRNA.1647	-1.87357	-1.40357	0.0157354	SPBC1604.09c-antisense-1	NA
SPNCRNA.1141	-1.87813	2.32009	4.89e-13		NA
SPBTRNALEU.08	-1.88977	-1.43889	0.0240095		NA
SPNCRNA.1294	-1.93319	-0.725714	6.64e-06	SPCC1827.07c-antisense-1	NA
SPRRNA.04	-1.94005	0.16475	0.00538738		NA
SPBC30B4.09	-2.00397	0.242194	0.00019716		14217757
SPNCRNA.463	-2.00451	0.39587	1.11e-06		NA
SPNCRNA.488	-2.02885	3.77722	7.35e-14		NA
SPNCRNA.1019	-2.04731	-0.0187604	8.27e-07	SPAC458.02c-antisense-1	NA
SPNCRNA.808	-2.05188	-1.40499	0.0038515		NA
SPNCRNA.831	-2.07956	0.103927	5.73e-11		NA
SPBTRNATYR.04	-2.08822	-0.416137	0.0025335		NA
SPATRNATHR.04	-2.09009	-1.37316	0.0281785		NA
SPNCRNA.877	-2.10161	2.64056	7.64e-09		NA
SPBC1348.11	-2.14888	3.24584	5.04e-11		NA
SPNCRNA.1108	-2.16693	-0.555877	0.000191727	SPCC330.04c-antisense-1	NA
SPBC27B12.10c	-2.21306	-1.38824	0.0263939	tom7	2540502
SPAC4F10.05c	-2.2266	-1.6125	0.0069108	lip2	2543640
SPAC212.05c	-2.25353	-1.21899	0.00720416		NA
SPNCRNA.258	-2.26401	-0.276118	5.22e-07		NA
SPNCRNA.1230	-2.27763	-1.37337	0.00869722	ist1-antisense-1	NA
SPCC548.04	-2.29357	-1.70192	0.0434688	urm1	2538765
SPNCRNA.787	-2.33852	-1.44255	0.000112379	ebp2-antisense-1	NA
SPNCRNA.286	-2.34253	-0.594559	8.03e-05		NA
SPNCRNA.1415	-2.41061	0.347292	1.31e-06		NA
SPBC4B4.07c	-2.41488	-0.979576	4.41e-06	usp102	2540865
SPNCRNA.490	-2.41674	-0.921814	0.00445668		NA
SPNCRNA.1608	-2.41688	-1.16465	0.0177809	cbp1-antisense-2	NA
SPBC16G5.19	-2.42345	-1.41638	0.00016878		2540062
SPNCRNA.1258	-2.42933	2.47511	7.94e-16		NA
SPAC2E1P3.02c	-2.45367	0.0827525	0.00155795	amt3	2541795
SPAC31G5.15	-2.46365	-1.8478	1.96e-05	psd3	2543178
SPNCRNA.938	-2.46898	-0.489576	3.82e-09	swc3-antisense-1	NA
SPNCRNA.366	-2.50338	-0.383715	6.53e-10		NA
SPNCRNA.234	-2.51089	1.26915	2.12e-10		NA
SPAPB8E5.05	-2.51269	3.6814	2.82e-20	mfm1	2543246
SPBC23G7.10c	-2.51398	6.58883	9.33e-13		2540490
SPNCRNA.1538	-2.53312	-1.56338	0.000525708	ubp14-antisense-1	NA
SPAPB1A11.03	-2.53334	2.15033	2.29e-13		2543401
SPAC513.04	-2.56234	1.00267	7.44e-16		2543489
SPNCRNA.743	-2.56548	-1.09621	4.12e-09		NA
SPAC1F8.02c	-2.5784	5.10616	9.36e-09	shu1	2541821
SPNCRNA.362	-2.6217	-2.028	0.00273073		NA
SPBC4C3.08	-2.66012	1.53156	2.88e-20	mug136	2541006
SPNCRNA.1134	-2.68994	-0.414988	7.77e-07	SPCC594.03-antisense-1	NA
SPBTRNAGLU.05	-2.70345	-0.0349854	7.11e-11		NA
SPNCRNA.763	-2.7436	-1.08366	8.44e-06	sgt1-antisense-1	NA
SPBTRNAASN.04	-2.79968	-1.48083	4.14e-06		NA
SPBC18E5.11c	-2.80176	-0.676692	1.36e-05	edc3	2540639
SPAC186.08c	-2.83087	1.58548	3.05e-10		2542569
SPCTRNAGLN.05	-2.88447	-1.44587	0.000783324		NA
SPNCRNA.1702	-2.89808	0.297773	9.72e-12	NA	NA
SPBC2G2.17c	-2.90567	1.53506	1.73e-11		2540451
SPBTRNAGLN.03	-2.9194	-1.51751	0.0248425		NA
SPBC1703.11	-2.95622	-0.306727	1.6e-13		2539959
SPCC594.03	-3.00874	-0.893886	2.37e-08		2538819
SPBC24C6.05	-3.06219	-0.185139	5.03e-11	sec28	2540317
SPAC23D3.17	-3.06364	-0.312142	1.06e-12		9407075
SPNCRNA.1299	-3.09361	2.46861	1.36e-36		NA
SPAC186.02c	-3.12282	3.4144	4.25e-18		2542495
SPBC1289.14	-3.14564	5.73087	1.31e-16		2539990
SPNCRNA.1475	-3.19373	-1.11548	1.34e-10	tra1-antisense-1	NA
SPBTRNAPRO.08	-3.21399	-0.411256	4.09e-08		NA
SPAC212.09c	-3.25239	-0.444341	1.59e-13		NA
SPNCRNA.232	-3.29857	-0.384127	2.43e-14		NA
SPRRNA.45	-3.31754	1.69782	7.57e-06		NA
SPNCRNA.61	-3.31904	-0.987466	0.00025857	prl61	NA
SPBCPT2R1.07c	-3.47166	1.02926	4.21e-28		NA
SPNCRNA.1065	-3.53791	-0.208896	6.4e-09		NA
SPNCRNA.648	-3.62251	-0.672983	1.4e-07		NA
SPAC2H10.04	-3.65686	-0.374485	1.29e-06		14218050
SPNCRNA.374	-3.76586	0.200327	6.55e-16		NA
SPNCRNA.1683	-3.78216	-1.02299	3.45e-06	ptf2-antisense-1	NA
SPNCRNA.665	-3.8247	0.937669	4.57e-22	aur1-antisense-1	NA
SPNCRNA.332	-3.87214	-0.491641	7.65e-08		NA
SPRRNA.50	-4.04361	-0.713178	1.77e-05		NA
SPAC212.10	-4.2008	-0.583487	3.25e-20		NA
SPBCPT2R1.08c	-4.41669	2.42579	4.07e-17	tlh2	5802845
SPAC513.03	-4.50473	6.52895	4.63e-63	mfm2	2543495
SPNCRNA.329	-4.55966	-1.99232	0.0197896		NA
SPAC212.11	-4.99402	-0.225335	2.04e-27	tlh1	2541932
SPNCRNA.870	-5.1338	-0.954335	1.29e-09		NA
SPCC1494.11c	-5.15875	1.36525	1.61e-52	Tf2-13	NA
SPBCPT2R1.10	-6.09127	-1.09393	2.1e-21		NA

## Sheet: WT CPT vs. untreated DE genes
	logFC	logCPM	PValue	external_gene_name	ENTREZID
SPAC1039.02	1.65401	7.9699	1.11666e-06		2543024
SPAC11D3.01c	1.7399	8.8306	2.63031e-06		2542984
SPAC17C9.16c	1.58587	8.0336	2.33761e-14	mfs1	2542190
SPAC17H9.18c	-1.99743	-1.08168	0.0290381		2542377
SPAC186.01	2.44928	2.99355	3.23423e-18	pfl9	2542453
SPAC186.02c	1.71556	3.4144	4.18853e-08		2542495
SPAC186.03	1.89553	2.48031	1.78759e-15		2542491
SPAC186.05c	1.76316	6.61172	5.05396e-17		2542574
SPAC186.06	2.36787	3.32904	1.23759e-05		2542595
SPAC186.08c	1.69473	1.58548	3.14324e-05		2542569
SPAC19A8.16	2.1901	6.58979	5.2157e-16	prl65	14218377
SPAC19D5.11c	-2.9041	-0.746033	0.00026445	ctf8	3361556
SPAC1F8.02c	3.0074	5.10616	1.51789e-11	shu1	2541821
SPAC1F8.03c	3.33288	7.01501	0.000152757	str3	2541891
SPAC212.02	2.13419	0.125763	0.000118644		2542050
SPAC212.07c	-3.74358	-0.715172	1.15717e-07		NA
SPAC212.08c	-2.41766	0.0383204	2.43025e-06		2542009
SPAC212.09c	-6.03453	-0.444341	5.80393e-30		NA
SPAC212.10	-3.78745	-0.583487	3.70947e-14		NA
SPAC212.11	-4.04044	-0.225335	6.90546e-20	tlh1	2541932
SPAC23D3.12	1.52475	10.248	1.95178e-09		2541484
SPAC23G3.10c	2.24005	-0.733077	3.11326e-05	ssr3	2541438
SPAC25B8.13c	1.58761	8.0704	2.1227e-05	isp7	2542728
SPAC27F1.05c	-2.0323	-1.31021	0.00717112		2541971
SPAC27F1.10	-1.78808	-0.12976	0.00157776		2542562
SPAC2E1P3.03c	2.32792	-0.826012	0.000829072	Tf2-3	2541833
SPAC2E1P3.05c	-1.61108	8.76873	2.92793e-09		2542656
SPAC31G5.15	-2.95478	-1.8478	0.000832193	psd3	2543178
SPAC31G5.21	-2.05229	-1.29967	0.000808061		2543102
SPAC3G6.07	1.92939	3.03115	1.06274e-14		2543067
SPAC513.03	-4.70505	6.52895	4.50548e-68	mfm2	2543495
SPAC513.04	-1.94336	1.00267	2.12533e-12		2543489
SPAC5H10.04	-2.08485	-0.335392	1.03013e-06		2541543
SPAC607.04	-1.6183	-0.00625928	3.18126e-06	arg82	2543061
SPAC6C3.07	-1.83356	-0.154983	0.00462667	mug68	2542954
SPAC6G10.12c	-3.25172	-1.37175	0.000196612	ace2	2541661
SPAC806.11	2.29726	-1.63819	0.00119191		5802854
SPAC869.01	2.40448	1.25022	1.20123e-12		2543104
SPAC869.03c	2.5663	2.25732	9.13134e-24		2543152
SPAC869.04	1.95438	0.896109	7.83533e-06		2543137
SPAC869.07c	2.16488	5.74096	5.2863e-25	mel1	2543243
SPAC869.08	2.20282	5.48128	1.03106e-31	pcm2	2543383
SPAC977.01	2.2869	2.92172	2.44992e-24		2543353
SPAC977.02	2.34877	1.49602	1.76873e-07		2542627
SPAC977.03	2.09137	0.343968	5.42956e-05		2543345
SPAC977.04	1.84669	1.11712	0.00015872		3361386
SPAC977.06	3.39394	1.79313	1.23941e-22		2543115
SPAC977.07c	3.13565	1.50578	7.02578e-14	pfl6	2541886
SPAC977.15	2.19504	4.33387	1.55735e-13		2543311
SPAC977.18	2.38737	4.10973	5.53559e-05		14218019
SPAPB17E12.07c	-1.68006	-0.895849	0.0493405	sen2	3361398
SPAPB1A11.01	2.10259	-1.10108	6.1317e-05	mfc1	3361480
SPAPB8E5.05	-2.53555	3.6814	5.37266e-22	mfm1	2543246
SPAPJ695.01c	3.77632	4.57341	2.60754e-62		2543320
SPAPJ695.02	3.75193	5.12229	6.67246e-43		14218113
SPATRNALEU.02	1.89512	-0.89092	0.00204055		NA
SPATRNALYS.01	7.48102	-0.714178	1.31869e-15		NA
SPBC106.02c	1.51695	4.80538	0.000877747	srx1	2540069
SPBC1198.01	1.8003	0.820734	2.61435e-05	fmd2	2540059
SPBC1271.06c	-2.35963	0.0300984	6.18165e-05	mug96	2541409
SPBC1289.17	1.53053	5.25832	1.14526e-06	Tf2-11	2540036
SPBC12C2.04	1.73603	8.39258	2.68285e-12		2539816
SPBC12C2.14c	1.99454	0.848201	2.82011e-07		2539897
SPBC1347.11	1.80343	8.18234	1.242e-11	sro1	2540136
SPBC1348.03	4.71074	-0.857539	1.56719e-11		2542943
SPBC1348.04	2.61077	-0.631014	5.68194e-06		2542944
SPBC1348.05	3.46869	-1.19481	6.6336e-10		2542935
SPBC1348.07	3.25021	1.54384	2.27244e-15		2543136
SPBC1348.08c	3.19878	1.48911	1.80332e-09		2541886
SPBC1348.12	3.70787	5.6046	8.39725e-95		3361165
SPBC1348.14c	2.60256	5.20073	9.56934e-26	ght7	2541736
SPBC13G1.03c	-1.52974	-0.148942	0.013505	pex14	2540079
SPBC146.11c	-1.63526	-1.1717	0.0201153	mug97	2540153
SPBC16E9.20	1.55769	0.878723	2.07019e-06		14217585
SPBC1773.06c	-1.66821	8.67784	2.70128e-17	adh8	2540139
SPBC19C7.11	-6.70015	-1.57797	8.66154e-09		2540750
SPBC21C3.10c	1.77335	-0.613788	3.52954e-05		2540625
SPBC23G7.10c	-3.9356	6.58883	1.49784e-25		2540490
SPBC25B2.02c	-1.79057	7.57982	5.40963e-43	mam1	2540405
SPBC30B4.09	-2.08572	0.242194	0.000115035		14217757
SPBC359.01	1.5724	6.4581	4.18174e-26		2540923
SPBC359.02	3.14237	0.0716684	3.13105e-08	alr2	2540953
SPBC359.04c	3.50181	4.21133	1.12883e-39	pfl7	2540935
SPBC365.12c	1.82245	8.92201	3.07189e-13	ish1	2540959
SPBC3B9.04	-1.98876	0.016848	0.0278225	oms1	2540448
SPBC460.01c	3.10884	6.46227	3.12406e-80		NA
SPBC460.04c	4.06836	4.91964	1.8843e-37		NA
SPBC460.05	4.11031	5.67177	4.59264e-39		NA
SPBC4B4.07c	-1.60388	-0.979576	3.39925e-05	usp102	2540865
SPBC609.04	1.57946	6.67868	6.32271e-05	caf5	2541116
SPBC725.03	1.59876	6.52667	0.000164065		2541074
SPBCPT2R1.01c	1.84156	0.375323	0.013111		2541416
SPBCPT2R1.06c	-3.32117	-1.37515	6.63457e-05		NA
SPBCPT2R1.07c	-7.2919	1.02926	3.48439e-51		NA
SPBCPT2R1.08c	-4.59436	2.42579	1.01391e-18	tlh2	5802845
SPBCPT2R1.10	-3.88648	-1.09393	9.78912e-10		NA
SPBP4G3.03	2.35809	3.57928	5.75613e-07	fub2	2541335
SPBPB10D8.01	3.05133	6.04784	6.38065e-31		2541399
SPBPB10D8.02c	4.06984	2.597	1.21958e-15		2541396
SPBPB10D8.03	4.88168	2.84413	3.822e-23		NA
SPBPB21E7.01c	1.99419	4.6266	5.12829e-10	eno102	3361181
SPBPB21E7.02c	2.94929	4.60076	2.68451e-15		3361183
SPBPB21E7.04c	2.85098	7.93627	6.39137e-14		3361178
SPBPB21E7.05	7.6671	-0.66058	2.72395e-16		3361179
SPBPB21E7.06	5.40483	2.70265	7.14417e-44		NA
SPBPB21E7.07	6.30576	8.14131	1.40773e-29	aes1	3361177
SPBPB21E7.08	1.88227	0.508164	7.28475e-07		NA
SPBPB21E7.09	3.46498	5.83489	7.33865e-58		3361173
SPBPB21E7.11	3.34733	7.85833	2.4899e-22		14217547
SPBPB2B2.01	3.94767	7.28732	2.1699e-23		2541403
SPBPB2B2.02	2.98703	5.55698	8.13378e-20	mug180	2541394
SPBPB2B2.05	2.04267	4.74332	4.69632e-08		2541359
SPBPB2B2.06c	4.56315	8.16435	4.25376e-10		2541387
SPBPB2B2.07c	2.58182	0.708724	1.27283e-11		2541406
SPBPB2B2.08	2.84973	2.85868	3.42707e-11		2541397
SPBPB2B2.14c	2.60763	0.959703	4.15785e-19		2541408
SPBPB2B2.17c	1.90988	-0.146121	0.000131007		2541410
SPBPB8B6.02c	3.50727	3.92754	4.6993e-27		3361185
SPBPB8B6.03	3.01636	0.127165	3.66308e-15	fah1	3361182
SPBPB8B6.04c	3.59035	4.54537	2.23972e-33	grt1	3361180
SPBPJ4664.02	-1.58041	6.383	1.4671e-17		2541363
SPBTRNAGLN.03	2.1429	-1.51751	2.97381e-05		NA
SPBTRNALYS.09	3.01704	-1.17814	7.72133e-07		NA
SPCC1494.11c	-4.62842	1.36525	6.6995e-55	Tf2-13	NA
SPCC23B6.02c	-1.70532	1.05008	4.85751e-06		2538915
SPCC330.06c	1.57604	9.42448	3.86131e-17	pmp20	2538981
SPCC548.04	2.42269	-1.70192	9.3523e-05	urm1	2538765
SPCC548.07c	-2.0474	6.59548	2.26582e-30	ght1	2538732
SPCC594.03	-3.48345	-0.893886	3.20746e-08		2538819
SPCC737.08	-1.57225	8.60991	6.50979e-15		2539491
SPCC777.03c	2.44479	0.0228973	1.94862e-09		2538693
SPCC794.01c	-2.10788	8.52469	8.70032e-18	zwf2	2539576
SPCPB16A4.06c	1.97158	7.51083	1.90421e-17		2539492
SPCTRNAGLN.05	1.67217	-1.44587	0.00796751		NA
SPCTRNAILE.09	2.32627	1.39249	3.1832e-05		NA
SPMIT.10	-1.97792	-1.02619	0.0427074	atp9	1669532
SPMTR.01	12.3764	4.50094	7.93831e-90	mat2-Pc	NA
SPMTR.02	6.8741	-0.730989	5.39467e-09	mat2-Pi	NA
SPNCRNA.01	3.49431	-0.879629	2.64336e-05	prl1	NA
SPNCRNA.1000	-2.14901	0.807382	3.55559e-06		NA
SPNCRNA.1037	-1.92369	-0.406638	1.16329e-06	SPAC1B3.04c-antisense-2	NA
SPNCRNA.1066	-3.05145	-1.27142	8.66018e-07	SPAC2H10.02c-antisense-1	NA
SPNCRNA.1092	2.50858	3.65439	6.94862e-21		NA
SPNCRNA.1093	2.14294	0.511011	1.23253e-10	SPAC869.09-antisense-1	NA
SPNCRNA.1121	-2.11339	3.53485	2.90368e-26		NA
SPNCRNA.1134	-2.35025	-0.414988	1.13768e-05	SPCC594.03-antisense-1	NA
SPNCRNA.1162	1.54649	-0.137033	0.000308509		NA
SPNCRNA.1163	2.01111	-0.354405	0.000317067		NA
SPNCRNA.1260	1.85679	0.723571	5.47261e-09		NA
SPNCRNA.1286	-2.20387	-0.771735	3.90922e-06		NA
SPNCRNA.1289	-4.43197	-0.817561	1.25125e-11	ubp12-antisense-1	NA
SPNCRNA.1299	-2.57846	2.46861	6.66898e-27		NA
SPNCRNA.1301	4.27236	3.57046	1.20235e-56	grt1-antisense-1	NA
SPNCRNA.1303	2.73449	1.69221	1.21635e-26		NA
SPNCRNA.1304	3.39695	3.51048	1.70543e-43		NA
SPNCRNA.1305	2.78225	1.2674	3.81135e-08	SPBPB21E7.08-antisense-1	NA
SPNCRNA.1309	2.39995	-0.244376	0.000169056	alr2-antisense-1	NA
SPNCRNA.1310	3.72445	2.55399	3.06891e-44		NA
SPNCRNA.1315	1.93586	3.35787	1.91765e-11		NA
SPNCRNA.137	2.12358	1.8948	1.51394e-07		NA
SPNCRNA.1421	-1.62131	0.0470469	0.00174705	ppk3-antisense-1	NA
SPNCRNA.1430	2.73702	-0.345293	1.44024e-06	gpi13-antisense-1	NA
SPNCRNA.147	-1.68515	1.04828	6.34549e-06		NA
SPNCRNA.1487	-4.01457	-1.10455	1.36184e-11	mag2-antisense-1	NA
SPNCRNA.155	1.66538	3.35343	6.18392e-07		NA
SPNCRNA.1583	1.89504	2.2359	1.82315e-16		NA
SPNCRNA.1602	3.25547	-0.87529	9.82037e-06	hop1-antisense-1	NA
SPNCRNA.1603	1.98898	-1.58104	0.00234532	trs3-antisense-1	NA
SPNCRNA.1611	2.18314	1.51276	5.84437e-07	hhf3-antisense-1	NA
SPNCRNA.1672	2.85551	-0.138891	4.23878e-05		NA
SPNCRNA.1691	1.61477	3.45476	4.99565e-14		NA
SPNCRNA.1695	4.80187	1.65837	3.58789e-28	SPBP4G3.03-antisense-1	NA
SPNCRNA.1703	2.92942	-0.23187	5.21742e-11	NA	NA
SPNCRNA.1705	1.82212	2.20724	6.20748e-08	NA	NA
SPNCRNA.174	1.8939	0.117696	0.00570543		NA
SPNCRNA.217	2.33172	3.24963	1.37908e-38		NA
SPNCRNA.230	-2.23403	0.518425	1.69022e-07		NA
SPNCRNA.231	-1.55941	-0.786663	0.00251624		NA
SPNCRNA.232	-2.24513	-0.384127	8.00647e-09		NA
SPNCRNA.234	-2.52538	1.26915	5.8975e-11		NA
SPNCRNA.243	-1.54035	0.75372	5.9872e-05		NA
SPNCRNA.273	-1.73049	-0.70604	0.0107825		NA
SPNCRNA.283	1.62018	-0.163584	0.0253451		NA
SPNCRNA.284	1.76377	-0.345491	0.00145797		NA
SPNCRNA.286	-1.50354	-0.594559	0.00603995		NA
SPNCRNA.287	2.51889	2.88694	2.10383e-08		NA
SPNCRNA.291	2.39037	4.67125	1.08353e-29		NA
SPNCRNA.292	2.40619	1.6598	6.95018e-14		NA
SPNCRNA.293	2.87607	1.69342	5.94068e-13		NA
SPNCRNA.338	-1.62882	-0.80658	2.6364e-05		NA
SPNCRNA.359	-2.11294	1.5172	3.52085e-15		NA
SPNCRNA.362	-5.28705	-2.028	0.00138146		NA
SPNCRNA.366	-3.02169	-0.383715	6.41822e-11		NA
SPNCRNA.37	2.6076	3.18933	3.02405e-14	prl37	NA
SPNCRNA.373	-1.5121	0.197907	5.72896e-06		NA
SPNCRNA.388	-1.73777	5.51706	4.63304e-09		NA
SPNCRNA.441	-1.92885	0.452206	0.000106931		NA
SPNCRNA.446	3.00346	2.71107	5.62457e-16		NA
SPNCRNA.448	1.59528	-1.36237	0.0103529		NA
SPNCRNA.455	-1.95781	-1.04997	2.92918e-05		NA
SPNCRNA.490	-1.85162	-0.921814	0.0335454		NA
SPNCRNA.54	1.69607	0.466272	0.00645091	prl54	NA
SPNCRNA.567	-2.47955	-0.157155	3.04294e-05	atp3-antisense-1	NA
SPNCRNA.604	1.74015	0.203828	0.000378918		NA
SPNCRNA.646	1.50242	-0.220575	0.0073784		NA
SPNCRNA.665	-1.94317	0.937669	1.87204e-08	aur1-antisense-1	NA
SPNCRNA.70	-7.06788	-1.17394	7.66347e-13		NA
SPNCRNA.797	-1.961	-0.720274	6.05697e-05	SPAC20H4.09-antisense-1	NA
SPNCRNA.808	-2.09331	-1.40499	0.000206008		NA
SPNCRNA.831	-1.54389	0.103927	9.0095e-06		NA
SPNCRNA.832	-1.70428	-1.13902	0.00105996	SPAC23H3.15c-antisense-1	NA
SPNCRNA.865	3.1621	-0.672989	2.48617e-05		NA
SPNCRNA.870	-1.66066	-0.954335	0.000601729		NA
SPNCRNA.877	-1.79303	2.64056	8.28731e-07		NA
SPNCRNA.909	-1.61994	-1.22398	0.0136837		NA
SPNCRNA.938	-1.77684	-0.489576	4.20479e-05	swc3-antisense-1	NA
SPNCRNA.993	1.76412	5.52132	1.47025e-08		NA
SPRRNA.37	1.81388	1.02509	1.55892e-05		NA
SPRRNA.41	-1.64111	0.985522	0.00108438		NA
SPRRNA.52	-1.59918	4.99446	1.1339e-10		NA
