# Supplementary material for: Chromodomain mutation in S. pombe Kat5/Mst1 affects centromere dynamics and DNA repair
Source: PLoS One. 2024 Apr 25;19(4):e0300732. doi: 10.1371/journal.pone.0300732 (PMC11045136; doi:10.1371/journal.pone.0300732)
Supplement: S3 Table — (XLSX) [file pone.0300732.s008.xlsx]

## Sheet: Sheet1
RPA	Average ± SD
	Untreated	CPT
WT	12.22 ± 4.10	58.57 ± 4.19
mst1-W66R	9.44 ± 1.78	26.76 ± 3.23
rad16∆	22.72 ± 2.13	40.28 ± 3.63
rad16∆ mst1-W66R	14.30 ± 1.41	39.48 ± 2.88
rad2∆	22.19 ± 1.95	38.21 ± 4.04
rad2∆ mst1-W66R	24.74 ± 4.53	45.88 ± 6.99
rad2∆ rad16∆	25.83 ± 2.91	49.82 ± 3.53
Rad52	Average ± SE
	Untreated	CPT
WT	8.94 ± 3.55	23.06 ± 6.82
mst1-W66R	10.59 ± 0.82	13.44 ± 3.10
rad16∆	11.18 ± 1.34	63.21 ± 6.76
rad16∆ mst1-W66R	9.69 ± 2.14	65.20 ± 5.32
rad2∆	25.19 ± 1.76	27.76 ± 7.46
rad2∆ mst1-W66R	43.31 ± 4.79	45.38 ± 5.94
rad2∆ rad16∆	32.66 ± 1.40	46.64 ± 3.20
Rad54	Average ± SE
	Untreated	CPT
WT	10.54 ± 3.08	48.62 ± 5.34
mst1-W66R	16.72 ± 4.07	57.25 ± 12.12
rad16∆	22.51 ± 3.40	19.89 ± 4.16
rad16∆ mst1-W66R	12.41 ± 0.26	19.53 ± 1.55
rad2∆	8.14 ± 0.65	47.25 ± 9.06
rad2∆ mst1-W66R	7.22 ± 1.51	55.97 ± 1.66
rad2∆ rad16∆	31.15 ± 3.38	36.15 ± 3.13
